# Supplementary material for: Open-Source Photometric System for Enzymatic Nitrate Quantification
Source: PLoS One. 2015 Aug 5;10(8):e0134989. doi: 10.1371/journal.pone.0134989 (PMC4526554; doi:10.1371/journal.pone.0134989)
Supplement: S1 Appendix — (TXT) [file pone.0134989.s001.txt]

Appendix 1. OpenSCAD design for photometer case.

//rotate([0,180,0])
couvette();
//top();
//bottom();
//holder();

$fn=100;
module bottom()
{
	difference()
	{
		union()
		{
			hull()
			{
				translate([4,4,0])
				cylinder(r=5, h=35);
				translate([66,4,0])
				cylinder(r=5, h=35);
				translate([66,73,0])
				cylinder(r=5, h=35);
				translate([4,73,0])
				cylinder(r=5, h=35);
			}
			
		}

		translate([2.75,2.75,2])
		cube([64.5,71.5,33.5]);

		translate([34+20-60,52+7,15])
		{
			translate([0,-5,-8])
				cube([10,13.4,18.5]);
			
		}

		translate([0,1,3.5])
		board_access();

		translate([16,42,1.25])
		cube([50,32,1]);
	}

	translate([20,(70/2)-1,3])
	{
		rotate([0,0,-90])
		translate([0,0,1])
		holder();

		translate([-2,-31,-3])
		cube([34,38,4]);
	}

}

module top()
{
	difference()
	{
		union()
		{
		translate([0,0,33+1.25+.6])

		hull()
		{
			translate([4,4,0])
			cylinder(r=5, h=1.4);
			translate([66,4,0])
			cylinder(r=5, h=1.4);
			translate([66,73,0])
			cylinder(r=5, h=1.4);
			translate([4,73,0])
			cylinder(r=5, h=1.4);
		}
	
			translate([0,0,33])
		hull()
		{
			translate([4.75,4.75,0])
			cylinder(r=2, h=3.25);
			translate([65.25,4.75,0])
			cylinder(r=2, h=3.25);
			translate([65.25,72.25,0])
			cylinder(r=2, h=3.25);
			translate([4.75,72.25,0])
			cylinder(r=2, h=3.25);
		}
			//bottom();
		}

		//translate([35+5.5,24,25])
		
		translate([35,(70/2)-16,25])
		
		cylinder(r=14.5, h=30);
	}

		
}

module board_access()
{

	translate([66-9,68,4])
	rotate([-90,0,0])
		cylinder(r=1.6, h=10);

	translate([66-9-11,68,3])
	rotate([-90,0,0])
		cylinder(r=1.6, h=10);

	translate([66-34,70,0.0])
	cube([11,8,8.5]);
}

module holder()
{
	difference()
	{
		translate([-7,-2,0])
			cube([38,34,28]);

		translate([15,15,0])
			cylinder(r=14.5, h=32.75);
			
		holes();

		translate([23.5,24,0])
		cylinder(r=6, h=28.1);

		//translate([26.95,1.5,0])
//		rotate([0,0,45])
//			cube([4.7,4.5,28]);
//	
//		translate([27,22.4,0])
//		rotate([0,0,45])
//			cube([4.7,4.5,28]);
	}

}

module couvette()
{
	difference()
	{

		translate([15,15,0])
			cylinder(r=14, h=32.75);
		translate([15,15,27.96])
			cylinder(r=12, h=4.8);
	
		translate([7.75,8.0,-10])
			cube([14,14,50]);  //Couvette hole

		translate([15,15,25.1])
			cylinder(r2=12.25, r1=9, h=3); //top funnel

		translate([22.25,8.25,0])       
			cylinder(r=3.5, h=25); //space for tube insert

		holes();
	}

		difference()
		{
		translate([23.5,24,0])
		cylinder(r=5.5, h=28.1);
		translate([15,15,0])
			cylinder(r=14, h=32.75);
		}
	//translate([27,1.75,0])
//	rotate([0,0,45])
//		cube([3.9,4,28]);
//
//	translate([27,22.65,0])
//	rotate([0,0,45])
//		cube([4,3.9,28]);
}

module holes()
{
	translate([13.55,88,15])
	rotate([90,0,0])
		cylinder(r=2.85, h=200);
	
	translate([13.55,88,8])
	rotate([90,0,0])
		cylinder(r=2.85, h=200);
	
	translate([-1.75,88,15])
	rotate([90,0,0])
		cylinder(r=2.85, h=200);
	
	translate([-1.75,88,8])
	rotate([90,0,0])
		cylinder(r=2.85, h=200);
}
